# Supplementary material for: Mild Short‐Term Caloric Restriction Induces Coordinated Changes That Promote Lipid Deposition While Maintaining Thermogenesis Capacity in Interscapular Brown Adipose Tissue of Male Rats
Source: FASEB J. 2026 Feb 2;40(3):e71489. doi: 10.1096/fj.202503656R (PMC12863420; doi:10.1096/fj.202503656R)
Supplement: Supplementary file 1 — Data S1: Supporting Information. [file FSB2-40-e71489-s001.xlsx]

## Sheet: Perseus_MERGED_LYSATE
Proteins detected in total Brown Adipose Tissue lysate							>1.3 and <0.77
UNIPROT id		Protein name	CTRL	PF	Ratio PF/CTRL	Log2 (FC)	Dysregulation Cronic vs CRTL	Sequence coverage [%]	Score
A0A387KC71	Akr1c15	Aldo-keto reductase family 1, member C15	119979	1.437e+06	11.9771	3.5822	Upregulation	28.1	12.721
Q6IFW6	Krt10	Keratin, type I cytoskeletal 10	112053	1.3369e+06	11.931	3.57664	Upregulation	11.4	40.363
A0A8I5ZXF1	Hbb	Hemoglobin subunit beta-1	179001	1.8467e+06	10.3167	3.36691	Upregulation	92.5	29.033
G3V6H0	Rab1b	RAB1B, member RAS oncogene family	104011	695840	6.69009	2.74203	Upregulation	17.4	5.7357
B5DFD8	Sh3bgrl	SH3 domain-binding glutamic acid-rich-like protein	141722	503880	3.55541	1.83002	Upregulation	19.3	7.2716
A0A0G2K1S6	Me1	Malic enzyme	9.4244e+06	2.9239e+07	3.10248	1.63342	Upregulation	58.9	130.49
Q01129	Dcn	Decorin	402340	1.1238e+06	2.79316	1.4819	Upregulation	17.2	37.318
A0A8I5ZKT4	Acsl5	Long-chain-fatty-acid--CoA ligase	242827	659140	2.71444	1.44065	Upregulation	10.1	11.459
Q66H98	Cavin2	Caveolae-associated protein 2	335572	880780	2.62471	1.39216	Upregulation	14.6	11.428
Q6IMF3	Krt1	Keratin, type II cytoskeletal 1	1.305e+06	3.1293e+06	2.39793	1.26179	Upregulation	8.3	89.425
A0A8I6A7Q6	Esd	S-formylglutathione hydrolase	221090	523090	2.36596	1.24242	Upregulation	23.6	9.1141
G3V9G4	Acly	ATP-citrate synthase	3.5193e+07	8.0737e+07	2.29412	1.19794	Upregulation	41.9	275.96
A0A8I6A2T3	Pygm	Alpha-1,4 glucan phosphorylase	3.0357e+06	6.7282e+06	2.21636	1.14819	Upregulation	26.5	59.784
A0A0G2JUG1	Krt6	IF rod domain-containing protein	668770	1.4678e+06	2.19478	1.13407	Upregulation	5.5	81.028
A0A8I6AD12	Acss2	Propionate--CoA ligase	1.1786e+06	2.5145e+06	2.13347	1.0932	Upregulation	14.1	28.099
P41562	Idh1	Isocitrate dehydrogenase [NADP] cytoplasmic	1.0757e+06	2.2273e+06	2.07056	1.05002	Upregulation	24.9	51.614
Q4V8I9	Ugp2	UTP--glucose-1-phosphate uridylyltransferase	1.0899e+06	2.2352e+06	2.05083	1.03621	Upregulation	19.9	15.923
B4F7E5	Atp2a1	Calcium-transporting ATPase	7.285e+06	1.4913e+07	2.04708	1.03357	Upregulation	20.4	138.02
P05370	G6pdx	Glucose-6-phosphate 1-dehydrogenase	1.9184e+06	3.8382e+06	2.00073	1.00053	Upregulation	22.5	24.365
P11951	Cox6c2	Cytochrome c oxidase subunit 6C-2	4.8884e+06	9.76121e+06	1.99681	0.997698	Upregulation	25	5.2354
A0A8I6ARB9	Nampt	Nicotinamide phosphoribosyltransferase	1.2717e+06	2.4354e+06	1.91507	0.937401	Upregulation	26.1	36.428
P51886	Lum	Lumican	4.1255e+06	7.6065e+06	1.84378	0.882664	Upregulation	14.2	45.489
P15429	Eno3	Beta-enolase	1.1157e+06	2.0242e+06	1.81429	0.859404	Upregulation	36.2	17.722
P06214	Alad	Delta-aminolevulinic acid dehydratase	688200	1.2057e+06	1.75196	0.808971	Upregulation	21.2	11.498
D3ZF13	Ndufab1	Acyl carrier protein	1.9786e+06	3.2802e+06	1.65784	0.729303	Upregulation	15.4	5.442
A0A8I5ZTF9	Akr1b1	Aldo-keto reductase family 1 member B1	2.6153e+06	4.254e+06	1.62658	0.701843	Upregulation	27.9	21.292
P04692	Tpm1	Tropomyosin alpha-1 chain	2.1884e+06	3.5511e+06	1.62269	0.698389	Upregulation	27.8	40.748
O35244	Prdx6	Peroxiredoxin-6	1.8939e+06	3.0254e+06	1.59744	0.675766	Upregulation	54.9	32.058
A0A8L2UJT3	Got1	Aspartate aminotransferase	1.1523e+06	1.8203e+06	1.57971	0.659658	Upregulation	26.5	36.6
Q07936	Anxa2	Annexin A2	2.2303e+06	3.5199e+06	1.57822	0.658297	Upregulation	47.5	130.19
A0A0H2UHM3	Hp	Haptoglobin	851390	1.3254e+06	1.55675	0.638535	Upregulation	14.2	14.953
P68255	Ywhaq	14-3-3 protein theta	474640	736290	1.55126	0.63344	Upregulation	30.2	30.107
A0A0G2K013	Actn4	Alpha-actinin-4	725630	1.1199e+06	1.54335	0.626064	Upregulation	9.5	18.276
P11517	Hemoglobin subunit beta-2	Hemoglobin subunit beta-2	3.3588e+07	5.1801e+07	1.54225	0.625034	Upregulation	89.8	75.736
A0A8I6AFP7	Acat2	Acetyl-CoA acetyltransferase, cytosolic	974960	1.482e+06	1.52006	0.60413	Upregulation	22.9	9.3746
P16290	Pgam2	Phosphoglycerate mutase 2	1.7832e+06	2.7031e+06	1.51587	0.600147	Upregulation	33.2	11.366
Q6XD99	Sptbn1	Spectrin beta chain	1.6686e+06	2.5277e+06	1.51486	0.599188	Upregulation	11.8	58.531
Q9EQP5	Prelp	Prolargin	1.1725e+06	1.7516e+06	1.4939	0.579086	Upregulation	28.1	19.494
Q52KS1	Pfkm	ATP-dependent 6-phosphofructokinase	1.5169e+06	2.2319e+06	1.47136	0.557148	Upregulation	12.7	21.85
O08651	Phgdh	D-3-phosphoglycerate dehydrogenase	741620	1.0854e+06	1.46355	0.549475	Upregulation	15.8	16.143
A0A0G2K3K2	Actb	Actin, cytoplasmic 1	3.2965e+07	4.7683e+07	1.44647	0.532539	Upregulation	58.7	51.774
B5DF65	Blvrb	Biliverdin reductase B	1.8285e+06	2.5546e+06	1.3971	0.482437	Upregulation	26.2	13.329
Q499Q4	Pgm1	Phosphoglucomutase-1	1.6493e+06	2.3001e+06	1.39459	0.479841	Upregulation	28.5	47.769
A0A8I5ZLC2	Aco1	Cytoplasmic aconitate hydratase	5.7732e+06	8.0315e+06	1.39117	0.476299	Upregulation	27.6	48.618
P46462	Vcp	Transitional endoplasmic reticulum ATPase	1.5389e+06	2.1371e+06	1.38872	0.473755	Upregulation	12	21.058
A0A8I6A3S1	Anxa5	Annexin	3.879e+06	5.377e+06	1.38618	0.471117	Upregulation	32	39.557
A0A0G2JSP8	Ckm	Creatine kinase	3.1653e+07	4.3747e+07	1.38208	0.466843	Upregulation	43.6	122.48
P06685	Atp1a1	Sodium/potassium-transporting ATPase subunit alpha-	292340	403430	1.38	0.464672	Upregulation	6.4	5.0428
A0A8I6GEP3	Ywhae	14-3-3 protein epsilon	7.551e+06	1.0386e+07	1.37545	0.4599	Upregulation	38.3	40.744
A0A8I6AEC6	Slc25a1	Tricarboxylate transport protein, mitochondrial	5.7595e+06	7.9066e+06	1.37279	0.457113	Upregulation	21.2	46.726
P68136	Acta1	Actin, alpha skeletal muscle	7.7207e+06	1.0529e+07	1.36374	0.447565	Upregulation	49.6	21.779
A0A8L2QU26	Hprt1	Hypoxanthine phosphoribosyltransferase	284710	386040	1.35591	0.439259	Upregulation	27.1	10.551
G3V913	Hspb1	Heat shock protein beta-1	1.136e+06	1.5342e+06	1.35053	0.433523	Upregulation	30.1	11.636
A0A8I6AE98	Nme1	Nucleoside diphosphate kinase	7.4775e+06	1.0079e+07	1.34791	0.430723	Upregulation	37.9	18.396
P04797	Gapdh	Glyceraldehyde-3-phosphate dehydrogenase	5.972e+07	8.0416e+07	1.34655	0.429268	Upregulation	61.9	159.54
A0A8L2RAR7	Rps9	40S ribosomal protein S9	516630	694020	1.34336	0.425846	Upregulation	11.5	3.0453
P62078	Timm8b	Mitochondrial import inner membrane translocase sub	398310	534580	1.34212	0.424513	Upregulation	34.9	9.3146
B5DEN5	Eef1b2	Elongation factor 1-beta	430600	576270	1.3383	0.420397	Upregulation	12.4	7.3228
A0A097BW25	Postn	Periostin isoform R1	1.6329e+06	2.1828e+06	1.33676	0.418743	Upregulation	16.7	51.548
A0A8I5Y824	Slc25a10	Mitochondrial dicarboxylate carrier	527330	702860	1.33287	0.414532	Upregulation	15.4	6.5275
A0A0G2K9I6	Cp	Ceruloplasmin	313590	414640	1.32224	0.402979	Upregulation	7.4	11.435
P38718	Mpc2	Mitochondrial pyruvate carrier 2	2.3286e+06	3.0734e+06	1.31985	0.400373	Upregulation	32.3	12.323
A0A8I6AFJ0	Mcam	Cell surface glycoprotein MUC18	469060	618930	1.31951	0.400003	Upregulation	9.9	12.057
A0A8I6A9X8	Oxct1	Succinyl-CoA:3-ketoacid-coenzyme A transferase	6.5292e+06	8.6106e+06	1.31878	0.399206	Upregulation	39.8	82.271
Q641Z6	Ehd1	EH domain-containing protein 1	4.3689e+06	5.7538e+06	1.31699	0.397245	Upregulation	24.5	52.373
P61983	Ywhag	14-3-3 protein gamma	4.2661e+06	5.6091e+06	1.31481	0.394852	Upregulation	47	86.026
F7F6C5	Cd36	Platelet glycoprotein 4	9.336e+06	1.2272e+07	1.31448	0.394493	Upregulation	29.3	33.293
Q6IRK8	Sptan1	Spna2 protein	3.9645e+06	5.2057e+06	1.31308	0.392954	Upregulation	19.4	134.67
Q6P6V0	Gpi	Glucose-6-phosphate isomerase	5.2286e+06	6.8634e+06	1.31266	0.392498	Upregulation	26.3	52.323
S5RZM8	COX2	Cytochrome c oxidase subunit 2	1.9611e+07	2.5636e+07	1.30722	0.386507	Upregulation	23.3	13.545
G3V7C6	Tubb4b	Tubulin beta chain	6.9188e+06	9.0252e+06	1.30445	0.383438	Upregulation	63	124.95
P16617	Pgk1	Phosphoglycerate kinase 1	1.8284e+07	2.3837e+07	1.30371	0.38262	Upregulation	57.3	113.07
P04906	Gstp1	Glutathione S-transferase P	1.701e+06	2.2108e+06	1.29971	0.378185	Upregulation	28.6	50.996
A0A0G2K6H2	Gstz1	Maleylacetoacetate isomerase	1.0696e+06	1.3895e+06	1.29908	0.377493	Upregulation	28.8	9.111
P11507	Atp2a2	Sarcoplasmic/endoplasmic reticulum calcium ATPase 2	336850	435840	1.29387	0.371693	No change	13.8	22.261
Q66HD0	Hsp90b1	Endoplasmin	594310	761170	1.28076	0.357002	No change	9.5	11.582
P46413	Gss	Glutathione synthetase	1.2793e+06	1.6377e+06	1.28015	0.356318	No change	16.9	25.555
A0A0G2K654	H1f2	H1.2 linker histone, cluster member	3.9374e+06	5.0294e+06	1.27734	0.353144	No change	17.9	14.072
Q05962	Slc25a4	ADP/ATP translocase 1	3.3197e+06	4.2398e+06	1.27716	0.352943	No change	40.6	21.371
A0A8I5ZMG4	Prdx3	Peroxiredoxin 3	9.4471e+06	1.2064e+07	1.277	0.352764	No change	45.1	50.147
B0BNN3	Ca1	Carbonic anhydrase 1	1.1499e+06	1.4658e+06	1.27472	0.35018	No change	39.8	20.971
A0A0G2JWK7	Tagln	Transgelin	505310	643610	1.27369	0.349018	No change	33.2	18.092
A0A8I5ZY80	Uba1	E1 ubiquitin-activating enzyme	584250	743980	1.27339	0.348677	No change	7.1	14.128
R9PXU6	Vcl	Vinculin	1.3435e+06	1.7094e+06	1.27235	0.347494	No change	17.6	37.048
M0RBF1	C3	Complement C3	3.9046e+06	4.9338e+06	1.26359	0.337524	No change	14.7	65.074
P25113	Pgam1	Phosphoglycerate mutase 1	1.0737e+07	1.3549e+07	1.2619	0.335596	No change	44.9	47.667
M0R757	LOC100360413	Elongation factor 1-alpha	1.3764e+07	1.7366e+07	1.2617	0.335367	No change	27.3	26.084
A0A8L2RAQ3	Gsn	Gelsolin	869420	1.0921e+06	1.25612	0.328979	No change	11.6	11.885
A0A0H2UHM5	Pdia3	Protein disulfide-isomerase	2.4586e+06	3.087e+06	1.25559	0.328367	No change	23.2	22.477
A0A0G2K9E0	Rnh1	Ribonuclease inhibitor	394700	494580	1.25305	0.325447	No change	10.8	18.517
A0A8L2R8Y3	Mif	Macrophage migration inhibitory factor	1.2737e+06	1.5918e+06	1.24975	0.321634	No change	36	10.894
Q5XFX0	Tagln2	Transgelin-2	1.173e+06	1.4627e+06	1.24697	0.31843	No change	26.6	39.814
Q5RJR9	Serpinh1	Serpin H1	471950	584600	1.23869	0.308817	No change	12.2	6.5167
Q63716	Prdx1	Peroxiredoxin-1	1.3473e+07	1.6617e+07	1.23336	0.302589	No change	58.8	43.389
P14408	Fh	Fumarate hydratase, mitochondrial	1.8987e+07	2.332e+07	1.22821	0.296556	No change	42.8	273.12
A0A8L2Q7B9	Pkm	Pyruvate kinase	4.2861e+07	5.2419e+07	1.223	0.290424	No change	60	309.19
P31000	Vim	Vimentin	2.8027e+07	3.4209e+07	1.22057	0.287558	No change	52.4	178.4
Q9QX80	Hnrnpab	CArG-binding factor A	821930	1.0031e+06	1.22042	0.287376	No change	11.2	12.011
Q9EQS0	Taldo1	Transaldolase	4.6737e+06	5.7028e+06	1.22019	0.287106	No change	28.2	25.937
P05197	Eef2	Elongation factor 2	4.8244e+06	5.8721e+06	1.21717	0.283527	No change	26.2	62.366
A0A0G2JUA5	Ahnak	AHNAK nucleoprotein	6.375e+06	7.7255e+06	1.21184	0.277203	No change	25.2	48.181
A0A8I5ZM24	Acaca	Acetyl-CoA carboxylase 1	2.2065e+07	2.6714e+07	1.2107	0.275837	No change	30.6	193.26
Q9JKB7	Gda	Guanine deaminase	1.7158e+06	2.071e+06	1.20702	0.271446	No change	27.3	69.916
P09811	Pygl	Glycogen phosphorylase, liver form	1.3235e+07	1.5966e+07	1.20635	0.270645	No change	24.5	96.955
P31399	Atp5pd	ATP synthase subunit d, mitochondrial	1.5811e+06	1.9071e+06	1.20619	0.270452	No change	39.1	32.622
Q5EBA9	Suclg2	Succinate-CoA ligase subunit beta (Fragment)	3.5264e+06	4.2474e+06	1.20446	0.268383	No change	26.1	67.262
P08009	Gstm7	Glutathione S-transferase Mu 7	1.3395e+06	1.6113e+06	1.20291	0.266529	No change	21.6	10.74
A0A8I6GJ63	Tmpo	Phosphate carrier protein, mitochondrial	5.7461e+06	6.9043e+06	1.20156	0.264912	No change	33.2	38.184
A0A8I6GJY5	Ppa1	Inorganic diphosphatase	2.1526e+06	2.5761e+06	1.19674	0.259108	No change	31.4	15.238
D4A269	Hint1	Adenosine 5-monophosphoramidase HINT1	1.9186e+06	2.2956e+06	1.1965	0.258818	No change	33.3	11.234
A0A8L2Q7Q0	Got2	Aspartate aminotransferase	5.1653e+06	6.1732e+06	1.19513	0.257166	No change	37.1	113.1
P48500	Tpi1	Triosephosphate isomerase	2.1818e+07	2.6057e+07	1.19429	0.256153	No change	72.7	157.56
B5DEL8	Ndufs5	NADH dehydrogenase [ubiquinone] iron-sulfur protein	1.6182e+06	1.9311e+06	1.19336	0.255032	No change	41.5	24.547
Q68FX0	Idh3B	Isocitrate dehydrogenase [NAD] subunit beta, mitoch	1.3583e+07	1.6208e+07	1.19326	0.254904	No change	47	78.527
F7FML8	Dnpep	Aspartyl aminopeptidase	669580	798050	1.19187	0.253222	No change	9.6	12.013
O35077	Gpd1	Glycerol-3-phosphate dehydrogenase [NAD(+)], cytopl	1.1632e+08	1.3769e+08	1.18372	0.243324	No change	73.4	205.67
P49432	Pdhb	Pyruvate dehydrogenase E1 component subunit beta, m	5.1411e+07	6.0801e+07	1.18265	0.242018	No change	67.1	179.49
P12346	Tf	Serotransferrin	4.1521e+07	4.9068e+07	1.18176	0.24094	No change	46.8	323.31
Q5XFV4	Fabp4	Fatty acid-binding protein, adipocyte	1.6688e+08	1.9618e+08	1.17558	0.233368	No change	72	80.271
D4A4P3	Ndufb3	NADH dehydrogenase [ubiquinone] 1 beta subcomplex s	971020	1.1399e+06	1.17392	0.231335	No change	18.2	3.74
P20070	Cyb5r3	NADH-cytochrome b5 reductase 3	676440	793270	1.17271	0.229849	No change	16.3	10.613
Q5BJ93	Eno1	Phosphopyruvate hydratase	4.9042e+07	5.751e+07	1.17267	0.229795	No change	65.2	296.29
A0A8I6GMB0	Pdk1	Protein-serine/threonine kinase	637980	738260	1.15718	0.210617	No change	9.2	8.6461
P85968	Pgd	6-phosphogluconate dehydrogenase, decarboxylating	1.4526e+07	1.6746e+07	1.15283	0.205179	No change	32.1	130.16
Q9JLJ3	Aldh9a1	4-trimethylaminobutyraldehyde dehydrogenase	4.1517e+06	4.7843e+06	1.15237	0.204605	No change	25.1	29.615
P10760	Ahcy	Adenosylhomocysteinase	582650	671060	1.15174	0.203814	No change	10	9.8159
P05544	Serpina3l	Serine protease inhibitor A3L	3.4498e+06	3.9707e+06	1.15099	0.202881	No change	31	56.659
P52296	Kpnb1	Importin subunit beta-1	203070	233470	1.1497	0.20126	No change	3.1	5.4179
A0A8I5ZXA2	Atp5f1a	ATP synthase subunit alpha	2.0374e+07	2.3217e+07	1.13954	0.188452	No change	34.8	212.83
Q5I0K3	Clybl	Citramalyl-CoA lyase, mitochondrial	1.4725e+06	1.6772e+06	1.13902	0.187788	No change	26.9	32.253
P82995	Hsp90aa1	Heat shock protein HSP 90-alpha	1.4495e+06	1.6509e+06	1.13895	0.187698	No change	22.6	34.579
A0A8I5ZPE7	Xdh	Xanthine dehydrogenase/oxidase	1.1027e+06	1.2548e+06	1.13793	0.186417	No change	4.8	9.8377
Q5U2Q3	Ester hydrolase C11orf54 homolog	Ester hydrolase C11orf54 homolog	1.8141e+06	2.063e+06	1.1372	0.18549	No change	11.4	8.4952
P12785	Fasn	Fatty acid synthase	4.1637e+08	4.73e+08	1.13601	0.183973	No change	63.4	323.31
A0A8L2UH84	Pebp1	Phosphatidylethanolamine-binding protein 1	3.3294e+06	3.7689e+06	1.13201	0.178883	No change	61.5	33.182
P12075	Cox5b	Cytochrome c oxidase subunit 5B, mitochondrial	2.1931e+06	2.4788e+06	1.13027	0.17667	No change	48.8	10.898
P62828	Ran	GTP-binding nuclear protein Ran	1.0318e+06	1.1658e+06	1.12987	0.176157	No change	27.3	17.279
Q6P7R8	Hsd17b12	Very-long-chain 3-oxoacyl-CoA reductase	746390	843150	1.12964	0.175859	No change	21.2	21.418
Q91XL4	G-protein beta-2 subunit	G-protein beta-2 subunit (Fragment)	1.1178e+06	1.2615e+06	1.12856	0.174479	No change	14.7	18.249
A0A8I6AG18	Timm44	Mitochondrial import inner membrane translocase sub	2.9606e+06	3.332e+06	1.12545	0.1705	No change	27.1	31.671
A0A8I5ZQ98	Pmpcb	Mitochondrial-processing peptidase subunit beta	445300	500800	1.12463	0.169456	No change	9.7	11.873
Q5RK08	Nipsnap2	Glioblastoma amplified sequence	698980	784760	1.12272	0.167	No change	6	3.6561
A0A8I6A9E2	Samm50	Sorting and assembly machinery component 50 homolog	2.3713e+06	2.6516e+06	1.11821	0.161186	No change	35.8	22.702
P05545	Serpina3k	Serine protease inhibitor A3K	1.5693e+06	1.7501e+06	1.11521	0.157316	No change	23.3	21.421
P63018	Hspa8	Heat shock cognate 71 kDa protein	1.9329e+07	2.1509e+07	1.11278	0.154173	No change	33.1	115.85
A0A8I6A5W9	Cltc	Clathrin heavy chain	1.2997e+06	1.4447e+06	1.11156	0.152592	No change	11.6	36.853
A0A8I6AU10	Psme1	Proteasome activator complex subunit 1	1.1464e+06	1.2715e+06	1.10912	0.149422	No change	27.5	13.992
P02770	Alb	Albumin	3.2996e+08	3.6516e+08	1.10668	0.146236	No change	74.5	323.31
P52873	Pc	Pyruvate carboxylase, mitochondrial	2.904e+07	3.2114e+07	1.10585	0.145161	No change	40.7	300.14
D3ZXF9	Mrpl12	Mitochondrial ribosomal protein L12	1.0053e+06	1.1101e+06	1.10425	0.143064	No change	18.5	17.266
A0A8I6G2K0	Prdx2	Peroxiredoxin-2	4.2677e+06	4.7117e+06	1.10404	0.142788	No change	39.7	21.23
A0A0G2JTC5	Lmna	Lamin A, isoform CRA	2.3251e+06	2.5563e+06	1.09944	0.136765	No change	26.1	48.162
A0A8I6AHW9	Acad9	Complex I assembly factor ACAD9, mitochondrial	1.0105e+06	1.1102e+06	1.09866	0.13575	No change	14.9	18.968
A0A8I5YBU1	Gdi2	Rab GDP dissociation inhibitor	2.1337e+06	2.343e+06	1.09809	0.135	No change	22.2	39.998
P11762	Lgals1	Galectin-1	8.5079e+06	9.3257e+06	1.09612	0.132408	No change	51.1	15.922
A0A8L2R402	Tuba1b	Tubulin alpha chain	1.0133e+07	1.1099e+07	1.09533	0.131369	No change	38	123.65
A0A1K0H3R5	Hbb-b2	Globin a4	4.5182e+08	4.9472e+08	1.09495	0.130863	No change	91.2	241.22
Q3B8N9	Bphl	Biphenyl hydrolase-like (Serine hydrolase)	850860	931180	1.0944	0.130138	No change	21.6	15.897
P05065	Aldoa	Fructose-bisphosphate aldolase A	4.29e+07	4.6932e+07	1.09398	0.129593	No change	62.1	168.53
A0A8I6AAB9	Ldha	L-lactate dehydrogenase	3.9109e+07	4.2775e+07	1.09374	0.129267	No change	53.3	99.822
P04785	P4hb	Protein disulfide-isomerase	1.9092e+06	2.0852e+06	1.09219	0.127218	No change	22.6	24.874
O88767	Park7	Parkinson disease protein 7 homolog	4.5126e+06	4.9095e+06	1.08795	0.121616	No change	66.1	39.21
D4ACG2	Ilvbl	2-hydroxyacyl-CoA lyase 2	341180	370860	1.08699	0.120342	No change	7.6	7.0604
Q5RKJ9	Rab10	RAB10, member RAS oncogene family	1.2189e+06	1.3248e+06	1.08688	0.120195	No change	17	11.504
A0A8I6A0A3	Gsr	Glutathione reductase	838540	910880	1.08627	0.119381	No change	15.9	26.079
A0A8L2QFL2	Myo1c	Unconventional myosin-Ic	362770	393540	1.08482	0.117456	No change	2.7	4.6867
P02651	Apoa4	Apolipoprotein A-IV	461990	498610	1.07927	0.11005	No change	12	13.847
P14141	Ca3	Carbonic anhydrase 3	3.8474e+07	4.1505e+07	1.07878	0.109402	No change	68.1	67.59
A0A8I5ZMD4	Anxa6	Annexin	1.849e+06	1.989e+06	1.07572	0.105299	No change	20.1	51.864
P20059	Hpx	Hemopexin	7.1572e+06	7.6796e+06	1.07299	0.101637	No change	34.6	39.571
P47942	Dpysl2	Dihydropyrimidinase-related protein 2	758350	813170	1.07229	0.100693	No change	10.7	12.23
P62076	Timm13	Mitochondrial import inner membrane translocase sub	1.9945e+06	2.1377e+06	1.0718	0.100033	No change	42.1	49.023
G3V6P2	Dlst	Dihydrolipoyllysine-residue succinyltransferase com	1.7411e+07	1.8652e+07	1.07128	0.0993309	No change	18.1	149.02
D3ZVS2	L2hgdh	L-2-hydroxyglutarate dehydrogenase	562750	602710	1.07101	0.0989704	No change	9.7	8.1017
F1LM82	Hnrnpa2b1	Heterogeneous nuclear ribonucleoproteins A2/B1	2.8044e+06	2.9992e+06	1.06946	0.0968857	No change	18	23.616
A0A8L2QDI1	Hspa5	78 kDa glucose-regulated protein	3.4247e+06	3.6592e+06	1.06847	0.0955505	No change	25	96.968
A0A8I5ZXS2	Dld	Dihydrolipoyl dehydrogenase	3.2446e+07	3.4623e+07	1.0671	0.093689	No change	39.8	272.24
Q5I0M1	Apoh	Beta-2-glycoprotein 1	202240	215380	1.06497	0.0908146	No change	10.7	8.3933
O54892	hexokinase	Hexokinase	2.7846e+06	2.9649e+06	1.06475	0.0905132	No change	18.8	72.562
B0BN52	Mtch2	Mitochondrial carrier 2	8.7876e+06	9.3544e+06	1.0645	0.0901756	No change	47.9	32.998
A0A0G2K200	Rps5	40S ribosomal protein S5	230770	245620	1.06435	0.0899734	No change	14.2	15.463
A0A8L2Q3W7	Pzp	Pregnancy-zone protein	3.8497e+06	4.0851e+06	1.06115	0.0856266	No change	18.1	49.056
P10860	Glud1	Glutamate dehydrogenase 1, mitochondrial	4.8062e+06	5.0928e+06	1.05963	0.0835629	No change	24.2	35.731
A0A0G2JW90	Pdha1	Pyruvate dehydrogenase E1 component subunit alpha	4.6614e+07	4.9364e+07	1.05899	0.082695	No change	48.1	190.09
P0DP31	Calm3	Calmodulin-3	1.5597e+06	1.6511e+06	1.0586	0.082159	No change	22.1	6.967
Q6PDW1	Rps12	40S ribosomal protein S12	1.0347e+06	1.0952e+06	1.05847	0.0819817	No change	31.8	6.4567
P07335	Ckb	Creatine kinase B-type	2.4188e+06	2.56e+06	1.05838	0.081852	No change	18.9	14.638
P85973	Pnp	Purine nucleoside phosphorylase	939140	993440	1.05782	0.0810928	No change	24.2	13.586
F1LZC5	Ndufa13-ps1	NADH dehydrogenase [ubiquinone] 1 alpha subcomplex	3.0484e+06	3.2243e+06	1.0577	0.0809326	No change	41.7	19.277
Q3T1J1	Eif5a	Eukaryotic translation initiation factor 5A-1	490940	519050	1.05726	0.0803261	No change	46.8	11.902
P42123	Ldhb	L-lactate dehydrogenase B chain	2.8395e+07	3.0016e+07	1.05709	0.0800934	No change	46.1	86.336
Q9WVA1	Timm8a	Mitochondrial import inner membrane translocase sub	1.008e+06	1.0646e+06	1.05615	0.0788155	No change	34	12.809
P10719	Atp5f1b	ATP synthase subunit beta, mitochondrial	2.3176e+07	2.4455e+07	1.05519	0.0774994	No change	55.6	323.31
Q09073	Slc25a5	ADP/ATP translocase 2	2.9023e+07	3.0512e+07	1.0513	0.0721798	No change	40.9	82.111
Q4KM73	Cmpk1	UMP-CMP kinase	630920	662640	1.05028	0.0707684	No change	21.4	9.5792
A0A8L2QV13	LOC103693330	Up-regulated during skeletal muscle growth protein	951910	998110	1.04853	0.0683727	No change	44.8	15.836
P69897	Tubb5	Tubulin beta-5 chain	642400	672300	1.04654	0.0656338	No change	51.1	9.6591
P39069	Ak1	Adenylate kinase isoenzyme 1	5.221e+06	5.4629e+06	1.04633	0.06534	No change	52.6	29.824
A0A8I6A0B2	Mmut	Methylmalonyl-CoA mutase, mitochondrial	1.2561e+06	1.3127e+06	1.04506	0.0635872	No change	11	14.788
O88989	Mdh1	Malate dehydrogenase, cytoplasmic	3.2738e+07	3.4156e+07	1.04331	0.0611725	No change	32	53.914
A0A8I6A322	Cisd1	CDGSH iron-sulfur domain-containing protein 1	2.815e+06	2.9298e+06	1.04078	0.0576668	No change	30.4	10.015
Q6I7R3	Isoc1	Isochorismatase domain-containing protein 1	906820	942800	1.03968	0.0561352	No change	22.9	12.595
P21913	Sdhb	Succinate dehydrogenase [ubiquinone] iron-sulfur su	1.5378e+07	1.5971e+07	1.03856	0.0545864	No change	34.4	54.496
G3V945	Aldh5a1	Succinate-semialdehyde dehydrogenase	866500	898310	1.03671	0.0520134	No change	13.3	26.488
P02680	Fgg	Fibrinogen gamma chain	695220	718660	1.03372	0.0478401	No change	8.8	8.329
Q9QX79	Fetub	Fetuin-B	1.2357e+06	1.2758e+06	1.03245	0.0460739	No change	9.5	6.8031
P25409	Gpt	Alanine aminotransferase 1	922469	952070	1.03209	0.0455666	No change	6.5	11.18
P19945	Rplp0	60S acidic ribosomal protein P0	742410	763770	1.02877	0.0409222	No change	15.5	9.8557
A0A0G2JZR8	Selenbp1	Methanethiol oxidase	625850	640530	1.02346	0.0334492	No change	10.9	9.218
A0A8L2Q046	Gatd3a	Glutamine amidotransferase like class 1 domain cont	8.7577e+06	8.93271e+06	1.01998	0.0285454	No change	31.6	20.209
Q9JM53	Aifm1	Apoptosis-inducing factor 1, mitochondrial	7.956e+06	8.0868e+06	1.01644	0.0235252	No change	27.8	70.183
Q5XIA5	Coasy	Coenzyme A synthase	259650	263770	1.01587	0.0227127	No change	4.1	5.3657
A0A8I6B2N7	Gsto1	Glutathione S-transferase omega	586980	595900	1.0152	0.021759	No change	11.8	3.0991
P56574	Idh2	Isocitrate dehydrogenase [NADP], mitochondrial	4.8992e+07	4.9698e+07	1.01441	0.0206413	No change	50.4	137.11
Q9R063	Prdx5	Peroxiredoxin-5, mitochondrial	1.9017e+07	1.9284e+07	1.01404	0.0201149	No change	54.9	34.255
B2RZD6	Ndufa4	Ndufa4 protein	2.6824e+07	2.7189e+07	1.01361	0.0194988	No change	78	33.947
A0A8I6AGC4	Gnas	Neuroendocrine secretory protein 55	519040	525590	1.01262	0.0180912	No change	22.4	9.3539
A0A8I6AH91	Pcbp1	Poly(rC)-binding protein 1	1.0661e+06	1.0784e+06	1.01154	0.0165501	No change	13.8	16.804
A0A8I5ZR52	Hspa9	Stress-70 protein, mitochondrial	2.9729e+07	3.0061e+07	1.01117	0.0160236	No change	40.6	219.04
P0C548	Pnpla2	Patatin-like phospholipase domain-containing protei	1.4229e+06	1.4385e+06	1.01096	0.0157299	No change	21.1	21.248
A0A8I5YBZ6	Pcca	Propionyl-CoA carboxylase alpha chain, mitochondria	1.2061e+07	1.2188e+07	1.01053	0.0151119	No change	30.8	60.608
A0A8I5ZY44	Hnrnpa3	Heterogeneous nuclear ribonucleoprotein A3	782660	786470	1.00487	0.00700569	No change	17.9	11.862
D4A6X4	Acyp1	Acylphosphatase	358480	359940	1.00407	0.0058651	No change	34.3	8.2633
A0A8I6GLB7	Pdk4	Protein-serine/threonine kinase	563840	565940	1.00372	0.00536346	No change	8.9	10.441
A0A0G2JTG5	Slc25a22	Mitochondrial glutamate carrier 1	592650	594320	1.00282	0.00405884	No change	12.1	7.393
Q6AYG5	Echdc1	Ethylmalonyl-CoA decarboxylase	3.0568e+06	3.0572e+06	1.00013	0.000188828	No change	29.1	103.45
P16303	Ces1d	Carboxylesterase 1D	1.5853e+07	1.583e+07	0.998549	-0.00209427	No change	44.1	189.89
B1H216	Hba-a1	Globin c3	2.6142e+08	2.5983e+08	0.993919	-0.00880051	No change	91.5	77.501
A0A8L2Q7R2	Acy1	N-acyl-aliphatic-L-amino acid amidohydrolase	728070	723350	0.993518	-0.00938225	No change	13.1	9.6088
Q5BJQ0	Coq8a	Atypical kinase C	1.4056e+07	1.3963e+07	0.993384	-0.0095768	No change	27.6	148.21
Q5XI73	Arhgdia	Rho GDP-dissociation inhibitor 1	1.2549e+06	1.2458e+06	0.992748	-0.0105	No change	23	9.4832
P17074	Rps19	40S ribosomal protein S19	1.199e+06	1.1893e+06	0.99191	-0.0117188	No change	29	9.069
A0A8I5ZN89	Gcdh	Glutaryl-CoA dehydrogenase	1.6759e+06	1.6598e+06	0.990394	-0.0139256	No change	12.3	51.643
A0A0G2K845	Adipoq	Adiponectin, C1Q and collagen domain-containing	1.4399e+06	1.4258e+06	0.990208	-0.0141964	No change	16.5	37.782
A0A0G2K926	LOC297568	Alpha-1-inhibitor III	1.7334e+07	1.7158e+07	0.989846	-0.0147247	No change	21.5	70.405
Q3T1K5	Capza2	F-actin-capping protein subunit alpha-2	777790	767110	0.986269	-0.0199471	No change	9.8	4.5526
A0A482IDN3	Hspd1	60 kDa heat shock protein, mitochondrial	6.3366e+07	6.2375e+07	0.984361	-0.0227413	No change	63.4	303.16
P38983	Rpsa	40S ribosomal protein SA	1.053e+06	1.0354e+06	0.983285	-0.0243187	No change	20.7	11.518
Q8CFN2	Cdc42	Cell division control protein 42 homolog	496000	486470	0.980786	-0.0279903	No change	16.8	8.2653
P15651	Acads	Short-chain specific acyl-CoA dehydrogenase, mitoch	8.5876e+06	8.4214e+06	0.980647	-0.0281944	No change	39.1	105.53
Q3KR86	Immt	MIC	8.8093e+06	8.6166e+06	0.978125	-0.0319099	No change	29.4	136.32
Q4G064	Coq5	2-methoxy-6-polyprenyl-1,4-benzoquinol methylase, m	826880	807590	0.976672	-0.0340538	No change	18.7	21.007
B6DYQ4	Mgst1	Glutathione transferase	3.4571e+06	3.3731e+06	0.975703	-0.0354862	No change	21.9	21.483
A0A8J8YNE4	Apool	MIC	1.405e+06	1.37e+06	0.975089	-0.0363941	No change	29.4	25.058
A0A8I6AVL2	Acad10	Acyl-CoA dehydrogenase family, member 10	2.6385e+07	2.5714e+07	0.974568	-0.0371647	No change	30.4	186.89
A0A8I6AE64	Vdac3	Voltage-dependent anion-selective channel protein 3	3.1058e+06	3.0261e+06	0.974338	-0.0375061	No change	21.3	32.048
Q6GT74	Bsg	Basigin	2.4806e+06	2.4138e+06	0.973071	-0.0393829	No change	23.9	17.073
D3ZAP9	Gpd1l1	Glycerol-3-phosphate dehydrogenase [NAD(+)]	3.6553e+06	3.5535e+06	0.97215	-0.0407486	No change	16.5	8.6025
P11030	Dbi	Acyl-CoA-binding protein	9.318e+06	9.0555e+06	0.971829	-0.0412254	No change	52.9	44.033
Q641Z9	Sdhc	Succinate dehydrogenase cytochrome b560 subunit, mi	1.3333e+06	1.295e+06	0.971276	-0.0420475	No change	31.4	7.9978
P50137	Tkt	Transketolase	1.1148e+08	1.0818e+08	0.970398	-0.0433521	No change	59.1	223.07
Q5M9I5	Uqcrh	Cytochrome b-c1 complex subunit 6, mitochondrial	1.0301e+07	9.9577e+06	0.966673	-0.0489006	No change	37.1	12.357
B0BMW2	Hsd17b10	Hydroxyacyl-Coenzyme A dehydrogenase type II	6.4478e+06	6.2231e+06	0.965152	-0.0511723	No change	69	71.339
Q99NA5	Idh3a	Isocitrate dehydrogenase [NAD] subunit alpha, mitoc	6.9568e+07	6.7036e+07	0.963604	-0.0534878	No change	41.8	111.31
A0A8I6GL72	Isoc2a	Similar to isochorismatase domain-containing 2	1.0693e+06	1.03e+06	0.963247	-0.0540218	No change	48.1	11.928
Q5XI78	Ogdh	2-oxoglutarate dehydrogenase complex component E1	8.3065e+07	7.9834e+07	0.961103	-0.0572376	No change	52.2	231.21
P24329	Tst	Thiosulfate sulfurtransferase	1.2111e+06	1.1634e+06	0.960615	-0.05797	No change	16.8	17.988
A0A0G2JSZ5	Pdia6	Protein disulfide-isomerase A6	1.0422e+06	1.0003e+06	0.959796	-0.0592003	No change	19.8	21.121
P13803	Etfa	Electron transfer flavoprotein subunit alpha, mitoc	1.0259e+08	9.83959e+07	0.959119	-0.0602188	No change	69.1	210.23
P08461	Dlat	Dihydrolipoyllysine-residue acetyltransferase compo	3.9963e+07	3.8214e+07	0.956234	-0.0645638	No change	37	124.49
A0A8L2Q089	Por	NADPH--cytochrome P450 reductase	274850	262520	0.955139	-0.0662174	No change	4.2	7.4648
Q9EQX9	Ube2n	Ubiquitin-conjugating enzyme E2 N	528060	504170	0.954759	-0.0667915	No change	13.8	9.1965
A0A8I5YC25	Rpl18	60S ribosomal protein L18	599020	570230	0.951938	-0.0710602	No change	28.9	19.287
P62250	Rps16	40S ribosomal protein S16	658460	626650	0.95169	-0.0714359	No change	19.9	6.8701
A0A8I6AMG9	Grpel1	GrpE protein homolog	1.3114e+06	1.247e+06	0.950893	-0.0726452	No change	18.2	8.9493
A0A8I6AKS6	Hsp90ab1	Heat shock protein HSP 90-beta	2.3879e+07	2.2696e+07	0.950458	-0.0733051	No change	36	194.87
Q06647	Atp5po	ATP synthase subunit	2.8764e+06	2.7336e+06	0.950354	-0.0734634	No change	54	23.748
A0A0G2JSG6	Ak2	Adenylate kinase 2, mitochondrial	7.0245e+06	6.6733e+06	0.950005	-0.0739937	No change	56	35.675
Q6P790	Rpl6	60S ribosomal protein L6 (Fragment)	489810	464671	0.948677	-0.0760117	No change	17.8	8.175
F1LML2	Ubc	Polyubiquitin-C	2.833e+06	2.6856e+06	0.947971	-0.0770855	No change	42.2	31.121
P97521	Slc25a20	Mitochondrial carnitine/acylcarnitine carrier prote	5.2912e+06	5.0157e+06	0.947933	-0.0771427	No change	30.2	30.64
A0A8L2QCS6	Cox4i1	Cytochrome c oxidase subunit 4	3.5989e+07	3.4106e+07	0.947678	-0.0775318	No change	51.2	73.809
Q5EEY4	Gnai2	GTP-binding protein G-alpha-i2 splice variant a (Fr	315120	297600	0.944403	-0.0825253	No change	11.9	5.0587
P84817	Fis1	Mitochondrial fission 1 protein	274250	258120	0.941185	-0.08745	No change	23.7	8.0366
Q6Q0N1	Cndp2	Cytosolic non-specific dipeptidase	657650	618610	0.940637	-0.0882893	No change	10.5	8.0305
B2RYT5	Cox7a2l	Cox7a2l protein	1.1866e+06	1.1116e+06	0.936794	-0.0941963	No change	39.8	8.3546
A0A8I6AQ31	Mccc1	Methylcrotonoyl-CoA carboxylase subunit alpha, mito	1.3851e+06	1.2969e+06	0.936322	-0.094923	No change	14.2	22.764
A0A8L2Q8H9	Phb2	Prohibitin	1.5899e+07	1.4879e+07	0.935846	-0.0956573	No change	53.3	119.32
Q68FS4	Lap3	Cytosol aminopeptidase	2.5453e+06	2.3783e+06	0.934389	-0.0979042	No change	21.6	41.116
P11232	Txn	Thioredoxin	2.7052e+06	2.5273e+06	0.934237	-0.0981388	No change	31.4	29.143
A0A0G2JZH8	Pdhx	Dihydrolipoamide acetyltransferase component of pyr	6.0441e+06	5.6353e+06	0.932364	-0.101034	No change	13.5	21.606
P62909	Rps3	40S ribosomal protein S3	1.5243e+06	1.4207e+06	0.932035	-0.101543	No change	34.2	24.88
A0A8I6G831	Rmdn1	Regulator of microtubule dynamics protein 1	1.919e+06	1.7853e+06	0.930328	-0.104189	No change	30	30.127
B5DEH2	Erlin2	Erlin-2	361050	335040	0.927959	-0.107866	No change	18.3	15.73
B2RYX1	Uqcr10	Complex III subunit 9	4.4887e+06	4.165e+06	0.927886	-0.107981	No change	37.5	50.409
P01835	Ig kappa chain C region, B allele	Ig kappa chain C region, B allele	1.5366e+06	1.4246e+06	0.927112	-0.109184	No change	27.4	28.817
A0A8I6GLW2	Cs	Citrate synthase	8.4221e+07	7.7958e+07	0.925636	-0.111483	No change	45.7	160.29
B2RZ24	Sucla2	Succinate-CoA ligase subunit beta (Fragment)	6.8838e+07	6.3603e+07	0.923953	-0.114109	No change	57.1	233.61
A0A8I6AQ40	Hibadh	3-hydroxyisobutyrate dehydrogenase	3.1503e+06	2.9058e+06	0.922389	-0.116552	No change	32.2	34.214
A0A8I5ZQK0	Fahd2a	Fumarylacetoacetate hydrolase domain-containing 2A	477790	440460	0.92187	-0.117365	No change	17	13.61
P04276	Gc	Vitamin D-binding protein	647910	596850	0.921194	-0.118423	No change	13.2	10.555
G3V852	Tln1	RCG55135, isoform CRA	655860	603560	0.920258	-0.11989	No change	7.1	34.255
Q80W89	Ndufa11	NADH dehydrogenase [ubiquinone] 1 alpha subcomplex	1.8842e+06	1.7289e+06	0.917578	-0.124098	No change	36.2	29.168
A9UMV9	Ndufa7	NADH dehydrogenase [ubiquinone] 1 alpha subcomplex	1.3922e+06	1.2755e+06	0.916175	-0.126305	No change	17.9	19.6
D3ZM33	LOC100362298	40S ribosomal protein S18	1.6506e+06	1.5085e+06	0.913911	-0.129875	No change	30.9	14.225
P04636	Mdh2	Malate dehydrogenase, mitochondrial	1.8237e+08	1.6646e+08	0.91276	-0.131693	No change	63.3	323.31
Q561S0	Ndufa10	NADH dehydrogenase [ubiquinone] 1 alpha subcomplex	8.3107e+06	7.5845e+06	0.912619	-0.131916	No change	46.8	91.015
B2GV15	Dbt	Dihydrolipoamide acetyltransferase component of pyr	1.4582e+06	1.3269e+06	0.909957	-0.136129	No change	18.3	42.612
Q4V8H8	Ehd2	EH domain-containing protein 2	9.3229e+06	8.4813e+06	0.909727	-0.136494	No change	35.9	54.826
A0A8I6AQM3	Eef1d	Eukaryotic translation elongation factor 1 delta (G	405080	368100	0.908709	-0.138109	No change	9.3	14.329
Q64428	Hadha	Trifunctional enzyme subunit alpha, mitochondrial	1.2375e+08	1.1202e+08	0.905213	-0.143671	No change	64.6	323.31
Q641Y2	Ndufs2	NADH dehydrogenase [ubiquinone] iron-sulfur protein	4.6914e+06	4.2428e+06	0.904378	-0.145002	No change	25.7	83.997
Q4V8I6	Rpl11	60S ribosomal protein L11	649620	587140	0.903821	-0.145891	No change	13.8	13.761
Q63704	Cpt1b	Carnitine	1.2713e+07	1.1474e+07	0.90254	-0.147938	No change	24.4	61.162
Q5M9H2	Acadvl	Acyl-Coenzyme A dehydrogenase, very long chain	7.1928e+07	6.4886e+07	0.902097	-0.148645	No change	73.4	323.31
P20788	Uqcrfs1	Cytochrome b-c1 complex subunit Rieske, mitochondri	9.21591e+06	8.3047e+06	0.901127	-0.150198	No change	34.3	79.599
D3ZLT1	Ndufb7	NADH dehydrogenase [ubiquinone] 1 beta subcomplex s	2.1296e+06	1.9187e+06	0.900967	-0.150454	No change	23.4	29.935
A0A8I5ZY90	Hmgcl	Hydroxymethylglutaryl-CoA lyase, mitochondrial	1.8103e+06	1.628e+06	0.899298	-0.15313	No change	36.3	36.175
A0A8L2URG2	Vdac2	Voltage-dependent anion-selective channel protein 2	1.0891e+07	9.78351e+06	0.898311	-0.154713	No change	28.8	31.351
A1L114	Fga	Fibrinogen alpha chain	1.2727e+06	1.1407e+06	0.896284	-0.157972	No change	17.6	18.269
Q5XIN6	Letm1	Mitochondrial proton/calcium exchanger protein	3.2922e+06	2.9499e+06	0.896027	-0.158386	No change	23	44.81
A0A8I5ZYQ5	Pccb	Propionyl-CoA carboxylase beta chain, mitochondrial	1.0992e+07	9.84749e+06	0.895879	-0.158625	No change	47.9	136.89
A0A8I6AGG9	Chchd3	Coiled-coil-helix-coiled-coil-helix domain-containi	3.7642e+06	3.3689e+06	0.894984	-0.160067	No change	22.4	19.922
P85834	Tufm	Elongation factor Tu, mitochondrial	1.3865e+07	1.2395e+07	0.893977	-0.16169	No change	43.4	77.948
A0A8I6GKA0	LOC100360791	Tumor protein, translationally-controlled 1	989410	883790	0.89325	-0.162865	No change	15.7	6.0365
A0A8I6GLN2	Acadsb	Short/branched chain-specific acyl-CoA dehydrogenas	1.0891e+06	971920	0.892407	-0.164227	No change	12.2	8.1864
A0A8I6AQ32	Suclg1	Succinate--CoA ligase [ADP/GDP-forming] subunit alp	2.3644e+07	2.106e+07	0.890713	-0.166967	No change	32.5	75.885
Q5U2X7	Timm21	Mitochondrial import inner membrane translocase sub	344280	306472	0.890183	-0.167826	No change	13.1	4.5564
P25093	Fah	Fumarylacetoacetase	1.1787e+06	1.049e+06	0.889963	-0.168182	No change	19.8	35.122
P10111	Ppia	Peptidyl-prolyl cis-trans isomerase A	1.3834e+07	1.2307e+07	0.88962	-0.168739	No change	42.7	42.411
D4A565	Ndufb5	NADH dehydrogenase [ubiquinone] 1 beta subcomplex s	2.0688e+06	1.8374e+06	0.888148	-0.171127	No change	20.1	46.957
A0A8I6GDV3	Decr1	2,4-dienoyl-CoA reductase [(3E)-enoyl-CoA-producing	2.7161e+07	2.4122e+07	0.888111	-0.171188	No change	65	98.638
F1LSF5	Plin1	Perilipin	2.8758e+07	2.5478e+07	0.885945	-0.174711	No change	63.1	204.19
G3V6I5	Dnaja3	DnaJ heat shock protein family (Hsp40) member A3	712600	631050	0.88556	-0.175339	No change	13.3	11.799
A0A8I6ADT5	Ndufs3	NADH dehydrogenase [ubiquinone] iron-sulfur protein	7.917e+06	7.0003e+06	0.884211	-0.177538	No change	34.4	94.12
A0A0G2K4Q0	Idh3g	Isocitrate dehydrogenase [NAD] subunit, mitochondri	9.22369e+06	8.145e+06	0.883052	-0.17943	No change	39.6	40.126
Q68FT1	Coq9	Ubiquinone biosynthesis protein C	4.6683e+06	4.1218e+06	0.882934	-0.179623	No change	28.5	19.68
A0A8I6GIV1	Mrps36	Mitochondrial ribosomal protein S36	3.638e+06	3.2114e+06	0.882738	-0.179943	No change	50	9.3963
A0A8I6GKV1	Trap1	Heat shock protein 75 kDa, mitochondrial	4.0579e+06	3.5745e+06	0.880875	-0.182991	No change	25.5	44.146
Q9Z2L0	Vdac1	Voltage-dependent anion-selective channel protein 1	2.0227e+07	1.7806e+07	0.880308	-0.18392	No change	45.2	63.755
O35814	Stip1	Stress-induced-phosphoprotein 1	1.1261e+06	986270	0.875828	-0.19128	No change	17.9	15.618
M0R719	Micos13	MICOS complex subunit MIC13	3.9797e+06	3.4855e+06	0.87582	-0.191294	No change	10.2	2.6566
Q68FY0	Uqcrc1	Cytochrome b-c1 complex subunit 1, mitochondrial	4.353e+07	3.8115e+07	0.875602	-0.191652	No change	39.6	131.17
P24090	Ahsg	Alpha-2-HS-glycoprotein	6.6346e+06	5.8042e+06	0.874839	-0.192911	No change	39.5	119.47
P29411	Ak3	GTP:AMP phosphotransferase AK3, mitochondrial	1.9667e+06	1.7177e+06	0.873393	-0.195297	No change	38.3	50.442
Q6LDS4	Superoxide dismutase [Cu-Zn]	Superoxide dismutase [Cu-Zn]	1.6746e+07	1.4593e+07	0.871432	-0.19854	No change	32.9	28.928
Q7TQ16	Uqcrq	Cytochrome b-c1 complex subunit 8	922580	799240	0.866309	-0.207047	No change	50	11.375
G3V7Y3	Atp5f1d	ATP synthase F1 subunit delta	2.3267e+06	2.0126e+06	0.865002	-0.209225	No change	27.5	17.293
B2RYS8	Ndufb8	NADH dehydrogenase [ubiquinone] 1 beta subcomplex s	2.0037e+06	1.7327e+06	0.86475	-0.209644	No change	29.6	8.8286
G3V8R5	Lipe	Hormone-sensitive lipase	7.5231e+06	6.5004e+06	0.864059	-0.210798	No change	25.5	80.715
Q5XIF3	Ndufs4	NADH dehydrogenase [ubiquinone] iron-sulfur protein	4.2507e+06	3.6706e+06	0.863528	-0.211685	No change	25.1	11.211
Q62667	Mvp	Major vault protein	1.2986e+06	1.1201e+06	0.862544	-0.213329	No change	9.8	15.487
B2RZ37	Reep5	Receptor expression-enhancing protein 5	789020	679170	0.860776	-0.21629	No change	11.1	5.7273
F1LPG5	Ndufb4	NADH dehydrogenase [ubiquinone] 1 beta subcomplex s	2.2689e+06	1.9522e+06	0.860417	-0.216892	No change	35.7	13.631
B0BNE6	Ndufs8	NADH dehydrogenase [ubiquinone] iron-sulfur protein	2.189e+06	1.8819e+06	0.859707	-0.218082	No change	23.1	17.829
P12007	Ivd	Isovaleryl-CoA dehydrogenase, mitochondrial	9.5274e+06	8.1798e+06	0.858556	-0.220016	No change	36.8	75.111
Q68FU3	Etfb	Electron transfer flavoprotein subunit beta	8.84461e+07	7.5891e+07	0.858048	-0.220869	No change	67.8	81.588
P62963	Pfn1	Profilin-1	1.8126e+06	1.554e+06	0.857332	-0.222075	No change	30	57.895
A0A8I6A768	Apoo	MIC	1.3899e+06	1.189e+06	0.855457	-0.225233	No change	22.1	13.405
P0DN35	Ndufb1	NADH dehydrogenase [ubiquinone] 1 beta subcomplex s	976711	835490	0.855412	-0.225309	No change	31.6	4.9877
Q920L2	Sdha	Succinate dehydrogenase [ubiquinone] flavoprotein s	4.8117e+07	4.1145e+07	0.855104	-0.225828	No change	46.5	234.23
Q64057	Aldh7a1	Alpha-aminoadipic semialdehyde dehydrogenase	3.0767e+06	2.6303e+06	0.85491	-0.226156	No change	30.6	37.19
A0A8I6A1Z1	Psap	Prosaposin	7.551e+06	6.4475e+06	0.85386	-0.227928	No change	12.3	28.862
A0A0G2JVL6	Ndufa8	NADH dehydrogenase [ubiquinone] 1 alpha subcomplex	6.7973e+06	5.7976e+06	0.852926	-0.229507	No change	46.5	23.835
P04639	Apoa1	Apolipoprotein A-I	1.0185e+06	868180	0.85241	-0.230381	No change	33.6	42.64
Q68FT3	Pyroxd2	Pyridine nucleotide-disulfide oxidoreductase domain	2.2799e+06	1.9408e+06	0.851266	-0.232319	No change	20	68.546
Q4G082	Coq3	Coq3 protein (Fragment)	1.1598e+06	985709	0.849896	-0.234642	No change	14.1	18.339
A0A8I6AN00	Timm50	Mitochondrial import inner membrane translocase sub	468420	397860	0.849367	-0.23554	No change	16.3	4.3377
A0A8I6A3M2	Mccc2	Methylcrotonoyl-CoA carboxylase	1.3873e+06	1.178e+06	0.849131	-0.235941	No change	26.6	30.118
Q5SGE0	Lrpprc	Leucine-rich PPR motif-containing protein, mitochon	7.1923e+06	6.1008e+06	0.848241	-0.237453	No change	26.9	89.617
O08590	Aoc3	Membrane primary amine oxidase	8.7068e+06	7.3798e+06	0.847591	-0.23856	No change	16.8	46.296
Q5XIU9	Pgrmc2	Membrane-associated progesterone receptor component	609930	516580	0.846949	-0.239653	No change	14.3	8.7065
P09527	Rab7a	Ras-related protein Rab-7a	1.6629e+06	1.4076e+06	0.846473	-0.240463	No change	28	34.228
A0A8I5ZUC6	Hsdl2	Hydroxysteroid dehydrogenase-like protein 2	5.5167e+06	4.6631e+06	0.84527	-0.242516	No change	32.5	69.235
D3ZIY7	LOC688473	40S ribosomal protein S2	686500	579460	0.844079	-0.244551	No change	15.4	6.0672
P15650	Acadl	Long-chain specific acyl-CoA dehydrogenase, mitocho	1.4995e+08	1.264e+08	0.842948	-0.246485	No change	53.3	323.31
Q9JID3	Protein-serine/threonine kinase	Protein-serine/threonine kinase	952590	802930	0.842891	-0.246582	No change	13.5	7.2343
A0A8I6AIF6	Aco2	Aconitate hydratase, mitochondrial	4.5918e+08	3.8614e+08	0.840934	-0.249935	No change	65.5	323.31
B2RYS0	Cox7a2	Cox7a2 protein	6.3343e+06	5.2861e+06	0.83452	-0.260981	No change	27.7	7.5903
D4A0T0	Ndufb10	NADH dehydrogenase [ubiquinone] 1 beta subcomplex s	5.6003e+06	4.6572e+06	0.831599	-0.266041	No change	52.3	56.083
P02401	Rplp2	60S acidic ribosomal protein P2	1.289e+06	1.0718e+06	0.831497	-0.266216	No change	38.3	73.133
A0A0G2JV65	Ywhaz	14-3-3 protein zeta/delta	2.9987e+06	2.4817e+06	0.827592	-0.273008	No change	37.3	59.898
P36970	Gpx4	Phospholipid hydroperoxide glutathione peroxidase	1.0517e+06	870330	0.827546	-0.273088	No change	12.7	6.1358
M0R8T2	Aldh1l1	10-formyltetrahydrofolate dehydrogenase	451820	373330	0.82628	-0.275297	No change	9.8	16.791
P27139	Ca2	Carbonic anhydrase 2	766650	633440	0.826244	-0.27536	No change	23.5	9.6307
A0A140TAE6	Mecr	Enoyl-[acyl-carrier-protein] reductase, mitochondri	842910	696000	0.825711	-0.276291	No change	13.4	23.289
A0A8I6ARI8	Qdpr	Dihydropteridine reductase	699640	577050	0.824781	-0.277918	No change	12.2	4.1028
F7F3R8	Ctsd	Cathepsin D	3.8634e+06	3.1837e+06	0.824067	-0.279167	No change	23.7	17.662
P04762	Cat	Catalase	7.866e+06	6.4771e+06	0.823431	-0.280281	No change	36.8	63.8
P18163	Acsl1	Long-chain-fatty-acid--CoA ligase 1	8.81151e+07	7.2537e+07	0.823207	-0.280672	No change	63.1	323.31
P97601	Hspe1	10 kDa heat shock protein, mitochondrial	2.0204e+07	1.6583e+07	0.820779	-0.284935	No change	51	33.882
Q5XI34	Ppp2r1a	Protein phosphatase 2 (Formerly 2A), regulatory sub	1.2047e+06	988480	0.820519	-0.285391	No change	13.2	10.028
A0A8I6A3W0	Ndufa9	NADH dehydrogenase [ubiquinone] 1 alpha subcomplex	6.0853e+06	4.9776e+06	0.817971	-0.289879	No change	51.7	63.486
P11960	Bckdha	2-oxoisovalerate dehydrogenase subunit alpha, mitoc	3.4434e+06	2.813e+06	0.816925	-0.291725	No change	34.2	32.142
A0A8I6AL93	Uqcrb	Cytochrome b-c1 complex subunit 7	5.0795e+06	4.1433e+06	0.815691	-0.293905	No change	57.1	19.22
A0A8I6ANH1	Ndufv3	NADH dehydrogenase [ubiquinone] flavoprotein 3, mit	2.981e+06	2.4297e+06	0.815063	-0.295017	No change	24.1	15.289
A0A0G2K3W1	Vwa8	von Willebrand factor A domain-containing 8	2.7912e+06	2.2716e+06	0.813844	-0.297176	No change	12	45.837
A0A8L2QIZ5	C1qbp	Complement component 1 Q subcomponent-binding prote	4.6655e+06	3.79e+06	0.812345	-0.299835	No change	46.8	64.283
P12369	Prkar2b	cAMP-dependent protein kinase type II-beta regulato	2.97e+06	2.4007e+06	0.808317	-0.307007	No change	32	53.607
P07895	Sod2	Superoxide dismutase [Mn], mitochondrial	6.7824e+06	5.4793e+06	0.80787	-0.307804	No change	26.6	109.95
A0A0G2K1F9	Gpd2	Glycerol-3-phosphate dehydrogenase	3.6175e+07	2.9199e+07	0.807159	-0.309074	No change	58	211.27
M0R629	Adss1	Adenylosuccinate synthetase isozyme 1	733410	587530	0.801093	-0.319958	No change	13.6	22.934
B0BNK6	Bckdhb	Branched chain keto acid dehydrogenase E1, beta pol	3.7953e+06	3.0336e+06	0.799304	-0.323183	No change	15.9	30.549
P18886	Cpt2	Carnitine	2.4793e+07	1.9806e+07	0.798854	-0.323996	No change	30.2	123.79
A0A8L2QBE2	Eci2	Enoyl-CoA delta isomerase 2	4.7111e+06	3.7624e+06	0.798624	-0.324411	No change	25.7	29.382
Q68FU7	Coq6	Ubiquinone biosynthesis monooxygenase C	755310	601410	0.796243	-0.32872	No change	10.3	11.765
A0A8I6AAT9	Auh	Methylglutaconyl-CoA hydratase, mitochondrial	2.1337e+06	1.696e+06	0.794864	-0.331221	No change	18.7	11.854
P84079	Arf1	ADP-ribosylation factor 1	781840	618920	0.79162	-0.33712	No change	23.8	13.091
P14604	Echs1	Enoyl-CoA hydratase, mitochondrial	2.8951e+07	2.291e+07	0.791337	-0.337635	No change	39	120.78
A0A8I6ALI7	Nfu1	NFU1 iron-sulfur cluster scaffold homolog, mitochon	393590	311150	0.790544	-0.339083	No change	17.7	7.8367
A0A8I6AS66	Lonp1	Lon protease homolog, mitochondrial	2.1094e+06	1.666e+06	0.789798	-0.340445	No change	15	17.649
Q60587	Hadhb	Trifunctional enzyme subunit beta, mitochondrial	1.0811e+08	8.52491e+07	0.78854	-0.342745	No change	65.7	198.95
P62898	Cycs	Cytochrome c, somatic	3.1531e+07	2.4839e+07	0.787764	-0.344164	No change	52.4	81.914
P09606	Glul	Glutamine synthetase	8.6552e+06	6.8131e+06	0.787169	-0.345255	No change	29.5	163.15
Q6AXX6	Prxl2a	Peroxiredoxin-like 2A	2.1295e+06	1.6725e+06	0.785395	-0.348509	No change	20.5	44.398
A0A8L2ULJ1	Gfm1	Elongation factor G, mitochondrial	298140	234010	0.784899	-0.349421	No change	2.8	3.9287
A0A8I6GBN4	Csad	Cysteine sulfinic acid decarboxylase	705690	552490	0.782907	-0.353086	No change	18.7	16.776
A0A0G2JY31	Serpina1	Alpha-1-antiproteinase	9.1699e+06	7.1729e+06	0.782221	-0.354351	No change	30.4	58.847
A0A8I5YC72	Aldh6a1	Methylmalonate-semialdehyde dehydrogenase [acylatin	1.4122e+07	1.1033e+07	0.781262	-0.356121	No change	38.2	112.47
M0RAX2	Ndufs6l1	NADH dehydrogenase (ubiquinone) Fe-S protein 6	5.7636e+06	4.5008e+06	0.780901	-0.356789	No change	51.7	16.089
P67779	Phb1	Prohibitin 1	1.7928e+07	1.3993e+07	0.780511	-0.35751	No change	80.1	171.64
P19234	Ndufv2	NADH dehydrogenase [ubiquinone] flavoprotein 2, mit	6.7317e+06	5.2518e+06	0.78016	-0.358158	No change	37.5	62.224
Q5XIH3	Ndufv1	NADH dehydrogenase [ubiquinone] flavoprotein 1, mit	1.2196e+07	9.5067e+06	0.779493	-0.359392	No change	42	147.73
A0A0G2JY43	Aldh3a2	Aldehyde dehydrogenase	209480	163200	0.779073	-0.36017	No change	7.5	8.4507
A0A8I6A8X0	Cox6b1	Cytochrome c oxidase subunit	4.2088e+07	3.2433e+07	0.770599	-0.375948	Downregulation	53.5	34.477
A0A8I5Y801	Etfdh	Electron transfer flavoprotein-ubiquinone oxidoredu	4.3739e+07	3.3495e+07	0.765792	-0.384975	Downregulation	45.3	200.36
Q8K4G6	Macrod1	ADP-ribose glycohydrolase MACR	2.1798e+06	1.6586e+06	0.760895	-0.39423	Downregulation	16.7	11.08
Q5BJB3	Chchd2l3	Coiled-coil-helix-coiled-coil-helix domain containi	1.0102e+06	765710	0.757979	-0.399771	Downregulation	31.2	25.294
D4A264	Ptgr3	Zinc binding alcohol dehydrogenase, domain containi	8.4749e+06	6.4133e+06	0.75674	-0.40213	Downregulation	36.9	38.788
A0A8L2Q7K1	Ndufs1	NADH-ubiquinone oxidoreductase 75 kDa subunit, mito	2.0722e+07	1.5677e+07	0.756538	-0.402515	Downregulation	47.4	277.44
P85125	Cavin1	Caveolae-associated protein 1	5.3364e+06	4.026e+06	0.754442	-0.406519	Downregulation	31.4	154.46
Q642A4	UPF0598 protein C8orf82 homolog	UPF0598 protein C8orf82 homolog	1.1264e+06	849030	0.753755	-0.407833	Downregulation	19.7	13.023
D3ZFQ8	Cyc1	Cytochrome c-1	2.253e+07	1.6981e+07	0.753706	-0.407927	Downregulation	34.2	37.492
Q8R431	Mgll	Monoglyceride lipase	3.3483e+06	2.5196e+06	0.752501	-0.410234	Downregulation	36.3	29.121
F1M2E9	LOC100361259	60S ribosomal protein L13	849310	636420	0.749337	-0.416313	Downregulation	19.5	14.037
F1LXA0	Ndufa12	NADH dehydrogenase [ubiquinone] 1 alpha subcomplex	1.2229e+06	909870	0.744027	-0.426573	Downregulation	24.8	6.962
Q7TP48	Apmap	Adipocyte plasma membrane-associated protein	1.1113e+06	823920	0.741402	-0.431671	Downregulation	8.5	22.284
A0A8L2QEP8	Hnrnpk	Heterogeneous nuclear ribonucleoprotein K	1.8437e+06	1.3582e+06	0.736671	-0.440908	Downregulation	25.5	34.797
A0A8I6A888	Uqcrc2	Cytochrome b-c1 complex subunit 2, mitochondrial	5.5012e+07	4.0525e+07	0.736657	-0.440935	Downregulation	49.3	172.9
A0A8L2RAJ5	Crat	Carnitine	7.2862e+06	5.3218e+06	0.730394	-0.453253	Downregulation	21.4	40.268
A0A0G2K9I7	Aldh4a1	Multifunctional fusion protein	1.458e+06	1.0638e+06	0.72963	-0.454763	Downregulation	16.4	38.818
A0A8I5Y7N9	Abhd5	1-acylglycerol-3-phosphate	441340	321860	0.729279	-0.455458	Downregulation	22.7	9.2405
Q2IBC6	Cav1	Caveolin	2.3945e+06	1.7441e+06	0.728377	-0.457243	Downregulation	30.3	12.441
A0A8I5Y8D9	Acadm	Medium-chain specific acyl-CoA dehydrogenase, mitoc	6.7081e+07	4.8654e+07	0.725302	-0.463346	Downregulation	55.3	164.54
P06686	Atp1a2	Sodium/potassium-transporting ATPase subunit alpha-	2.7686e+06	2.0002e+06	0.72246	-0.469011	Downregulation	13.6	30.032
G3V9U2	Acaa2	3-ketoacyl-CoA thiolase, mitochondrial	2.0173e+08	1.4562e+08	0.721856	-0.470217	Downregulation	85.1	323.31
A0A8I5ZL23	Hibch	3-hydroxyisobutyryl-CoA hydrolase, mitochondrial	1.6869e+06	1.2139e+06	0.719604	-0.474726	Downregulation	25.1	108.39
A0A8L2QF26	Ech1	Delta(3,5)-Delta(2,4)-dienoyl-CoA isomerase, mitoch	1.5513e+07	1.1075e+07	0.713917	-0.486172	Downregulation	37.3	97.6
A0A8I6B6B8	Rab18	Ras-related protein Rab-18	1.1865e+06	846540	0.713477	-0.487061	Downregulation	30.6	18.061
Q9WV97	Timm9	Mitochondrial import inner membrane translocase sub	1.4363e+06	1.0198e+06	0.710018	-0.494072	Downregulation	38.2	12.921
B1WC34	Prkcsh	Glucosidase 2 subunit beta	529420	373950	0.706339	-0.501568	Downregulation	6.3	17.738
Q9WVK7	Hadh	Hydroxyacyl-coenzyme A dehydrogenase, mitochondrial	3.603e+07	2.5399e+07	0.70494	-0.504427	Downregulation	67.5	93.07
P97532	Mpst	3-mercaptopyruvate sulfurtransferase	2.2502e+06	1.5809e+06	0.702559	-0.509308	Downregulation	33.3	27.731
A0A0G2K261	Iars2	Isoleucine--tRNA ligase	929570	651880	0.70127	-0.511957	Downregulation	7.2	17.136
G3V996	Letmd1	LETM1 domain-containing 1	2.225e+06	1.5517e+06	0.697393	-0.519957	Downregulation	27.8	17.866
D4ADD7	Glrx5	Glutaredoxin 5	639070	444920	0.696199	-0.522429	Downregulation	15.4	27.053
A0A8I5ZLF3	Afg3l2	AFG3-like matrix AAA peptidase subunit 2	1.3592e+06	940070	0.691635	-0.531918	Downregulation	10.5	13.321
A0A8I6AES7	Ndufs7	NADH dehydrogenase [ubiquinone] iron-sulfur protein	3.8162e+06	2.6218e+06	0.687019	-0.541578	Downregulation	36.2	14.043
A0A8I6G270	Hsd17b4	Peroxisomal multifunctional enzyme type 2	1.7859e+06	1.2203e+06	0.683298	-0.549414	Downregulation	15.3	34.809
A0A8I5Y8H4	Eif4a1	RNA helicase	654340	443440	0.67769	-0.561302	Downregulation	15.9	19.391
P35213	Ywhab	14-3-3 protein beta/alpha	433270	292630	0.675399	-0.566189	Downregulation	37	11.304
Q2TA68	Opa1	Dynamin-like 120 kDa protein, mitochondrial	2.3982e+06	1.6197e+06	0.675381	-0.566227	Downregulation	20.2	35.708
A0A8I5ZYI9	Lypla1	Palmitoyl-protein hydrolase	847900	567390	0.669171	-0.579554	Downregulation	21.6	13.45
Q68G41	Eci1	Dodecenoyl-Coenzyme A delta isomerase (3,2 trans-en	4.8149e+07	3.2011e+07	0.664832	-0.588938	Downregulation	59.9	143.96
P04633	Ucp1	Mitochondrial brown fat uncoupling protein 1	4.4564e+07	2.9616e+07	0.664572	-0.589502	Downregulation	67.1	130.73
P11915	Scp2	Sterol carrier protein 2	1.4151e+06	937849	0.662744	-0.593475	Downregulation	8.4	11.894
P17764	Acat1	Acetyl-CoA acetyltransferase, mitochondrial	4.0826e+07	2.7054e+07	0.662666	-0.593647	Downregulation	56.6	260.42
A0A8I6GCA2	Acot2	Acyl-coenzyme A thioesterase 2, mitochondrial	1.0387e+07	6.7479e+06	0.649649	-0.622269	Downregulation	42.9	81.063
P07379	Pck1	Phosphoenolpyruvate carboxykinase, cytosolic [GTP]	1.4163e+06	918480	0.648507	-0.624805	Downregulation	17.2	23.287
Q6AYQ8	Fahd1	Acylpyruvase FAHD1, mitochondrial	1.4063e+06	897749	0.638377	-0.64752	Downregulation	16.3	64.942
A0A8I6AUG1	AABR07072440.1	60S ribosomal protein L7a	857490	547220	0.638165	-0.647999	Downregulation	9.3	21.01
Q8SEZ0	Mt-nd5	NADH-ubiquinone oxidoreductase chain 5	2.2411e+06	1.4223e+06	0.634644	-0.655981	Downregulation	11.8	13.775
A9UMW2	Ndufa3	NADH dehydrogenase [ubiquinone] 1 alpha subcomplex	1.1593e+06	724070	0.624575	-0.679054	Downregulation	42.2	5.3227
Q6PDV6	Rps14	40S ribosomal protein S14	490590	300020	0.611549	-0.709459	Downregulation	15.9	5.0199
A0A8L2R702	Fmo1	Dimethylaniline monooxygenase [N-oxide-forming]	1.7759e+06	1.0846e+06	0.610732	-0.711388	Downregulation	21.9	22.671
D3ZS58	Ndufa2	NADH dehydrogenase [ubiquinone] 1 alpha subcomplex	3.0787e+06	1.8672e+06	0.60649	-0.721445	Downregulation	36.1	38.991
A0A8L2QDJ0	Cox5a	Cytochrome c oxidase subunit 5A, mitochondrial	3.0579e+07	1.7959e+07	0.587299	-0.767834	Downregulation	37.3	35.749
A0A8L2QWG8	Atp5pb	ATP synthase subunit b	1.4023e+06	820921	0.58541	-0.77248	Downregulation	17.1	10.087
A0A0G2JSU4	Ndrg2	Protein NDRG2	1.1643e+06	677430	0.581835	-0.781319	Downregulation	18.6	13.594
P35565	Canx	Calnexin	1.2366e+06	717770	0.580438	-0.784786	Downregulation	12.5	28.528
G3V6R5	Suox	Sulfite oxidase	1.0921e+06	623950	0.57133	-0.807604	Downregulation	15.8	8.2436
D4A830	Ppa2	Inorganic diphosphatase	442100	230473	0.521315	-0.939774	Downregulation	25.8	10.916
Q497B0	Nit2	Omega-amidase NIT2	1.8001e+06	916800	0.509305	-0.973398	Downregulation	41.7	36.034
Q63362	Ndufa5	NADH dehydrogenase [ubiquinone] 1 alpha subcomplex	1.6077e+06	798210	0.496492	-1.01016	Downregulation	43.1	15.458
P07483	Fabp3	Fatty acid-binding protein, heart	3.7428e+06	1.8499e+06	0.494256	-1.01667	Downregulation	35.3	8.8036
Q499N5	Acsf2	Medium-chain acyl-CoA ligase ACSF2, mitochondrial	1.9677e+07	9.3569e+06	0.475524	-1.07241	Downregulation	42.3	90.466
A0A8I5Y1W8	Lrrc59	Leucine-rich repeat-containing protein 59	405210	175371	0.432789	-1.20826	Downregulation	18.3	8.0366
G3V8D5	Pgls	6-phosphogluconolactonase	481230	179322	0.372633	-1.42417	Downregulation	18.2	8.5421
D3ZJX5	Timm50	Mitochondrial import inner membrane translocase sub	874340	301301	0.344604	-1.53699	Downregulation	14	40.023
F1LX28	Acot11	Acyl-CoA thioesterase 11	602760	190898	0.316707	-1.65878	Downregulation	5.6	8.7013
B0BNK1	Rab5c	RAB5C, member RAS oncogene family	344060	103860	0.301866	-1.72802	Downregulation	17.1	8.0278
A0A8L2Q1G7	Calr	Calreticulin	1.0308e+06	283942	0.275458	-1.8601	Downregulation	11.4	27.938
Q63377	Atp1b3	Sodium/potassium-transporting ATPase subunit beta-3	533700	123796	0.231958	-2.10806	Downregulation	22.2	12.274
A0A8I6A417	Mcee	Methylmalonyl CoA epimerase	990150	146352	0.147808	-2.75821	Downregulation	36.5	13.564
A0A8I6AI36	Slc16a1	Monocarboxylate transporter 1	1.2492e+06	122035	0.0976903	-3.35564	Downregulation	4.9	31.049
A0A8I6ADR3	Msn	Moesin	1.4398e+06	116549	0.0809481	-3.62686	Downregulation	6	6.556

## Sheet: kegg pathways dysregulated prot
Kegg pathway up-regulated proteins CR vs C
#term ID	term description	observed gene count	background gene count	strength	signal	false discovery rate	-logfalse discovery rate	matching proteins in your network (IDs)	matching proteins in your network (labels)
Metabolic pathways, rno01100	Metabolic pathways	32	1431	0.83	1.61	1.2e-16	15.9208	10116,ENSRNOP00000003658,10116,ENSRNOP00000005612,10116,ENSRNOP00000012879,10116,ENSRNOP00000013043,10116,ENSRNOP00000013324,10116,ENSRNOP00000013785,10116,ENSRNOP00000014407,10116,ENSRNOP00000018227,10116,ENSRNOP00000020322,10116,ENSRNOP00000020625,10116,ENSRNOP00000022126,10116,ENSRNOP00000022309,10116,ENSRNOP00000022895,10116,ENSRNOP00000023447,10116,ENSRNOP00000024471,10116,ENSRNOP00000024601…	Nme1,Eno3,Akr1b1,Nampt,Esd,Pgm1,Cox6c,Pgam2,Idh1,Alad,Acsl5,Got1,Ckm,Acly,Ndufab1,Gstp1,Pygm,Gpi,Prdx6,Blvrb,Gapdh,COX2,Phgdh,Akr1c15,Acss2,Oxct1,Ugp2,Gstz1,Me1,Pgk1,G6pd,Pfkm
Carbon metabolism, rno01200	Carbon metabolism	13	112	1.55	3.22	3.05e-14	13.5157	10116,ENSRNOP00000005612,10116,ENSRNOP00000013324,10116,ENSRNOP00000018227,10116,ENSRNOP00000020322,10116,ENSRNOP00000022309,10116,ENSRNOP00000029515,10116,ENSRNOP00000040878,10116,ENSRNOP00000053019,10116,ENSRNOP00000059987,10116,ENSRNOP00000071968,10116,ENSRNOP00000073523,10116,ENSRNOP00000075297,10116,ENSRNOP00000075742	Eno3,Esd,Pgam2,Idh1,Got1,Gpi,Gapdh,Phgdh,Acss2,Me1,Pgk1,G6pd,Pfkm
Glycolysis / Gluconeogenesis, rno00010	Glycolysis / Gluconeogenesis	8	58	1.62	2.28	4.83e-09	8.31605	10116,ENSRNOP00000005612,10116,ENSRNOP00000013785,10116,ENSRNOP00000018227,10116,ENSRNOP00000029515,10116,ENSRNOP00000040878,10116,ENSRNOP00000059987,10116,ENSRNOP00000073523,10116,ENSRNOP00000075742	Eno3,Pgm1,Pgam2,Gpi,Gapdh,Acss2,Pgk1,Pfkm
Biosynthesis of amino acids, rno01230	Biosynthesis of amino acids	8	76	1.51	2.01	2.63e-08	7.58004	10116,ENSRNOP00000005612,10116,ENSRNOP00000018227,10116,ENSRNOP00000020322,10116,ENSRNOP00000022309,10116,ENSRNOP00000040878,10116,ENSRNOP00000053019,10116,ENSRNOP00000073523,10116,ENSRNOP00000075742	Eno3,Pgam2,Idh1,Got1,Gapdh,Phgdh,Pgk1,Pfkm
Galactose metabolism, rno00052	Galactose metabolism	4	25	1.69	1.16	0.00014	3.85387	10116,ENSRNOP00000012879,10116,ENSRNOP00000013785,10116,ENSRNOP00000063786,10116,ENSRNOP00000075742	Akr1b1,Pgm1,Ugp2,Pfkm
glycogen and sucrose metabolism. rno00500	Starch and sucrose metabolism	4	24	1.71	1.17	0.00014	3.85387	10116,ENSRNOP00000013785,10116,ENSRNOP00000028636,10116,ENSRNOP00000029515,10116,ENSRNOP00000063786	Pgm1,Pygm,Gpi,Ugp2
Pentose phosphate pathway, rno00030	Pentose phosphate pathway	4	29	1.62	1.12	0.00019	3.72125	10116,ENSRNOP00000013785,10116,ENSRNOP00000029515,10116,ENSRNOP00000075297,10116,ENSRNOP00000075742	Pgm1,Gpi,G6pd,Pfkm
Cardiac muscle contraction, rno04260	Cardiac muscle contraction	5	82	1.27	0.94	0.00041	3.38722	10116,ENSRNOP00000014407,10116,ENSRNOP00000045650,10116,ENSRNOP00000046414,10116,ENSRNOP00000067246,10116,ENSRNOP00000074187	Cox6c,Atp1a1,COX2,Atp2a1,Tpm1
rno00480	Glutathione metabolism	4	62	1.29	0.76	0.0024	2.61979	10116,ENSRNOP00000020322,10116,ENSRNOP00000024601,10116,ENSRNOP00000030323,10116,ENSRNOP00000075297	Idh1,Gstp1,Prdx6,G6pd
rno05230	Central carbon metabolism in cancer	4	62	1.29	0.76	0.0024	2.61979	10116,ENSRNOP00000018227,10116,ENSRNOP00000020322,10116,ENSRNOP00000075297,10116,ENSRNOP00000075742	Pgam2,Idh1,G6pd,Pfkm
rno00860	Porphyrin and chlorophyll metabolism	3	27	1.53	0.73	0.0039	2.40894	10116,ENSRNOP00000020625,10116,ENSRNOP00000035090,10116,ENSRNOP00000075010	Alad,Blvrb,Cp
rno00520	Amino sugar and nucleotide sugar metabolism	3	43	1.33	0.57	0.0128	1.89279	10116,ENSRNOP00000013785,10116,ENSRNOP00000029515,10116,ENSRNOP00000063786	Pgm1,Gpi,Ugp2
rno04066	HIF-1 signaling pathway	4	107	1.06	0.53	0.0128	1.89279	10116,ENSRNOP00000005612,10116,ENSRNOP00000040878,10116,ENSRNOP00000073523,10116,ENSRNOP00000075742	Eno3,Gapdh,Pgk1,Pfkm
rno04919	Thyroid hormone signaling pathway	4	110	1.04	0.53	0.0128	1.89279	10116,ENSRNOP00000045650,10116,ENSRNOP00000067246,10116,ENSRNOP00000072672,10116,ENSRNOP00000075742	Atp1a1,Atp2a1,Actb,Pfkm
rno05144	Malaria	3	49	1.27	0.54	0.0147	1.83268	10116,ENSRNOP00000069937,10116,ENSRNOP00000070324,10116,ENSRNOP00000070601	LOC103694857,Hbb,Cd36
rno04714	Thermogenesis	5	221	0.84	0.46	0.0182	1.73993	10116,ENSRNOP00000014407,10116,ENSRNOP00000022126,10116,ENSRNOP00000024471,10116,ENSRNOP00000046414,10116,ENSRNOP00000072672	Cox6c,Acsl5,Ndufab1,COX2,Actb
rno04390	Hippo signaling pathway	4	146	0.92	0.43	0.0291	1.53611	10116,ENSRNOP00000007100,10116,ENSRNOP00000069671,10116,ENSRNOP00000072011,10116,ENSRNOP00000072672	Ywhae,Ywhag,Ywhaq,Actb
rno01210	2-Oxocarboxylic acid metabolism	2	17	1.55	0.47	0.0321	1.49349	10116,ENSRNOP00000020322,10116,ENSRNOP00000022309	Idh1,Got1
rno03320	PPAR signaling pathway	3	77	1.07	0.41	0.0403	1.39469	10116,ENSRNOP00000022126,10116,ENSRNOP00000070601,10116,ENSRNOP00000071968	Acsl5,Cd36,Me1
rno00040	Pentose and glucuronate interconversions	2	21	1.46	0.43	0.0424	1.37263	10116,ENSRNOP00000012879,10116,ENSRNOP00000063786	Akr1b1,Ugp2
rno04964	Proximal tubule bicarbonate reclamation	2	21	1.46	0.43	0.0424	1.37263	10116,ENSRNOP00000045650,10116,ENSRNOP00000051846	Atp1a1,Slc25a10
rno05410	Hypertrophic cardiomyopathy	3	82	1.05	0.4	0.0424	1.37263	10116,ENSRNOP00000067246,10116,ENSRNOP00000072672,10116,ENSRNOP00000074187	Atp2a1,Actb,Tpm1
rno05414	Dilated cardiomyopathy	3	87	1.02	0.39	0.0465	1.33255	10116,ENSRNOP00000067246,10116,ENSRNOP00000072672,10116,ENSRNOP00000074187	Atp2a1,Actb,Tpm1
rno04922	Glucagon signaling pathway	3	90	1.01	0.38	0.0476	1.32239	10116,ENSRNOP00000018227,10116,ENSRNOP00000028636,10116,ENSRNOP00000075742	Pgam2,Pygm,Pfkm
rno05203	Viral carcinogenesis	4	185	0.82	0.36	0.0476	1.32239	10116,ENSRNOP00000007100,10116,ENSRNOP00000027773,10116,ENSRNOP00000069671,10116,ENSRNOP00000072011	Ywhae,Actn4,Ywhag,Ywhaq
rno00790	Folate biosynthesis	2	26	1.37	0.41	0.0482	1.31695	10116,ENSRNOP00000012879,10116,ENSRNOP00000055113	Akr1b1,Akr1c15
Kegg pathway down-regulated proteins CR vs C
#term ID	term description	observed gene count	background gene count	strength	signal	false discovery rate		matching proteins in your network (IDs)	matching proteins in your network (labels)
Oxidative phosphorylation, rno00190	Oxidative phosphorylation	11	128	1.44	2.39	1.64e-10	9.78516	10116,ENSRNOP00000008325,10116,ENSRNOP00000015851,10116,ENSRNOP00000016195,10116,ENSRNOP00000017067,10116,ENSRNOP00000021514,10116,ENSRNOP00000023811,10116,ENSRNOP00000025525,10116,ENSRNOP00000037256,10116,ENSRNOP00000044573,10116,ENSRNOP00000070804,10116,ENSRNOP00000075323	Ndufa5,Ndufs1,Ppa2,Cyc1,Uqcrc2,Ndufa2,Cox5a,Ndufs7,ND5,Ndufa12,Ndufa3
Metabolic pathways, rno01100	Metabolic pathways	24	1431	0.73	1.13	6.46e-10	9.18977	10116,ENSRNOP00000000201,10116,ENSRNOP00000008018,10116,ENSRNOP00000008325,10116,ENSRNOP00000010573,10116,ENSRNOP00000013238,10116,ENSRNOP00000013515,10116,ENSRNOP00000014658,10116,ENSRNOP00000015851,10116,ENSRNOP00000017067,10116,ENSRNOP00000019767,10116,ENSRNOP00000021514,10116,ENSRNOP00000021884,10116,ENSRNOP00000023811,10116,ENSRNOP00000024827,10116,ENSRNOP00000025525,10116,ENSRNOP00000030913…	Mpst,Suox,Ndufa5,Acat1,Acadm,Acot2,Hadh,Ndufs1,Cyc1,Fahd1,Uqcrc2,Mcee,Ndufa2,Pgls,Cox5a,Pck1,Hibch,Nit2,Ndufs7,ND5,Acaa2,Hsd17b4,Ndufa12,Ndufa3
Thermogenesis, rno04714	Thermogenesis	11	221	1.21	1.74	1.44e-08	7.84164	10116,ENSRNOP00000004900,10116,ENSRNOP00000008325,10116,ENSRNOP00000015851,10116,ENSRNOP00000017067,10116,ENSRNOP00000021514,10116,ENSRNOP00000023811,10116,ENSRNOP00000025525,10116,ENSRNOP00000037256,10116,ENSRNOP00000044573,10116,ENSRNOP00000070804,10116,ENSRNOP00000075323	Ucp1,Ndufa5,Ndufs1,Cyc1,Uqcrc2,Ndufa2,Cox5a,Ndufs7,ND5,Ndufa12,Ndufa3
Prion disease, rno05020	Prion disease	11	260	1.13	1.56	5.64e-08	7.24872	10116,ENSRNOP00000008325,10116,ENSRNOP00000015851,10116,ENSRNOP00000017067,10116,ENSRNOP00000021514,10116,ENSRNOP00000023811,10116,ENSRNOP00000025525,10116,ENSRNOP00000037256,10116,ENSRNOP00000044573,10116,ENSRNOP00000070804,10116,ENSRNOP00000073712,10116,ENSRNOP00000075323	Ndufa5,Ndufs1,Cyc1,Uqcrc2,Ndufa2,Cox5a,Ndufs7,ND5,Ndufa12,Cav1,Ndufa3
Non-alcoholic fatty liver disease, rno04932	Non-alcoholic fatty liver disease	9	147	1.3	1.72	8.35e-08	7.07831	10116,ENSRNOP00000008325,10116,ENSRNOP00000015851,10116,ENSRNOP00000017067,10116,ENSRNOP00000021514,10116,ENSRNOP00000023811,10116,ENSRNOP00000025525,10116,ENSRNOP00000037256,10116,ENSRNOP00000070804,10116,ENSRNOP00000075323	Ndufa5,Ndufs1,Cyc1,Uqcrc2,Ndufa2,Cox5a,Ndufs7,Ndufa12,Ndufa3
Huntington disease, rno05016	Huntington disease	11	289	1.09	1.47	1.1e-07	6.95861	10116,ENSRNOP00000004900,10116,ENSRNOP00000008325,10116,ENSRNOP00000015851,10116,ENSRNOP00000017067,10116,ENSRNOP00000021514,10116,ENSRNOP00000023811,10116,ENSRNOP00000025525,10116,ENSRNOP00000037256,10116,ENSRNOP00000044573,10116,ENSRNOP00000070804,10116,ENSRNOP00000075323	Ucp1,Ndufa5,Ndufs1,Cyc1,Uqcrc2,Ndufa2,Cox5a,Ndufs7,ND5,Ndufa12,Ndufa3
Parkinson disease, rno05012	Parkinson disease	10	235	1.14	1.49	1.94e-07	6.7122	10116,ENSRNOP00000008325,10116,ENSRNOP00000015851,10116,ENSRNOP00000017067,10116,ENSRNOP00000021514,10116,ENSRNOP00000023811,10116,ENSRNOP00000025525,10116,ENSRNOP00000037256,10116,ENSRNOP00000044573,10116,ENSRNOP00000070804,10116,ENSRNOP00000075323	Ndufa5,Ndufs1,Cyc1,Uqcrc2,Ndufa2,Cox5a,Ndufs7,ND5,Ndufa12,Ndufa3
Valine, leucine and isoleucine degradation, rno00280	Valine, leucine and isoleucine degradation	6	49	1.6	1.75	7.49e-07	6.12552	10116,ENSRNOP00000010573,10116,ENSRNOP00000013238,10116,ENSRNOP00000014658,10116,ENSRNOP00000021884,10116,ENSRNOP00000032041,10116,ENSRNOP00000060140	Acat1,Acadm,Hadh,Mcee,Hibch,Acaa2
rno05014	Amyotrophic lateral sclerosis	10	346	0.97	1.11	5.14e-06	5.28904	10116,ENSRNOP00000008325,10116,ENSRNOP00000015851,10116,ENSRNOP00000017067,10116,ENSRNOP00000021514,10116,ENSRNOP00000023811,10116,ENSRNOP00000025525,10116,ENSRNOP00000037256,10116,ENSRNOP00000044573,10116,ENSRNOP00000070804,10116,ENSRNOP00000075323	Ndufa5,Ndufs1,Cyc1,Uqcrc2,Ndufa2,Cox5a,Ndufs7,ND5,Ndufa12,Ndufa3
rno05010	Alzheimer disease	10	352	0.96	1.1	5.4e-06	5.26761	10116,ENSRNOP00000008325,10116,ENSRNOP00000015851,10116,ENSRNOP00000017067,10116,ENSRNOP00000021514,10116,ENSRNOP00000023811,10116,ENSRNOP00000025525,10116,ENSRNOP00000037256,10116,ENSRNOP00000044573,10116,ENSRNOP00000070804,10116,ENSRNOP00000075323	Ndufa5,Ndufs1,Cyc1,Uqcrc2,Ndufa2,Cox5a,Ndufs7,ND5,Ndufa12,Ndufa3
rno00071	Fatty acid degradation	5	40	1.61	1.49	8.19e-06	5.08672	10116,ENSRNOP00000010573,10116,ENSRNOP00000011784,10116,ENSRNOP00000013238,10116,ENSRNOP00000014658,10116,ENSRNOP00000060140	Acat1,Eci1,Acadm,Hadh,Acaa2
rno04723	Retrograde endocannabinoid signaling	7	143	1.2	1.24	1.14e-05	4.9431	10116,ENSRNOP00000008325,10116,ENSRNOP00000015851,10116,ENSRNOP00000023811,10116,ENSRNOP00000037256,10116,ENSRNOP00000044573,10116,ENSRNOP00000070804,10116,ENSRNOP00000075323	Ndufa5,Ndufs1,Ndufa2,Ndufs7,ND5,Ndufa12,Ndufa3
rno01212	Fatty acid metabolism	5	57	1.45	1.27	3.52e-05	4.45346	10116,ENSRNOP00000010573,10116,ENSRNOP00000013238,10116,ENSRNOP00000014658,10116,ENSRNOP00000060140,10116,ENSRNOP00000070792	Acat1,Acadm,Hadh,Acaa2,Hsd17b4
rno04260	Cardiac muscle contraction	5	82	1.29	1.04	0.00018	3.74473	10116,ENSRNOP00000015475,10116,ENSRNOP00000017067,10116,ENSRNOP00000021514,10116,ENSRNOP00000025525,10116,ENSRNOP00000054947	Atp1b3,Cyc1,Uqcrc2,Cox5a,Atp1a2
rno04964	Proximal tubule bicarbonate reclamation	3	21	1.66	0.91	0.0012	2.92082	10116,ENSRNOP00000015475,10116,ENSRNOP00000030913,10116,ENSRNOP00000054947	Atp1b3,Pck1,Atp1a2
rno03320	PPAR signaling pathway	4	77	1.22	0.75	0.0024	2.61979	10116,ENSRNOP00000004900,10116,ENSRNOP00000013238,10116,ENSRNOP00000017325,10116,ENSRNOP00000030913	Ucp1,Acadm,Fabp3,Pck1
rno00062	Fatty acid elongation	3	29	1.52	0.79	0.0026	2.58503	10116,ENSRNOP00000013515,10116,ENSRNOP00000014658,10116,ENSRNOP00000060140	Acot2,Hadh,Acaa2
rno00640	Propanoate metabolism	3	30	1.51	0.78	0.0027	2.56864	10116,ENSRNOP00000010573,10116,ENSRNOP00000021884,10116,ENSRNOP00000032041	Acat1,Mcee,Hibch
rno00920	Sulfur metabolism	2	8	1.91	0.69	0.0073	2.13668	10116,ENSRNOP00000000201,10116,ENSRNOP00000008018	Mpst,Suox
rno01200	Carbon metabolism	4	112	1.06	0.59	0.0077	2.11351	10116,ENSRNOP00000010573,10116,ENSRNOP00000021884,10116,ENSRNOP00000024827,10116,ENSRNOP00000032041	Acat1,Mcee,Pgls,Hibch
rno04918	Thyroid hormone synthesis	3	71	1.13	0.47	0.0248	1.60555	10116,ENSRNOP00000015475,10116,ENSRNOP00000040859,10116,ENSRNOP00000054947	Atp1b3,Canx,Atp1a2
rno04146	Peroxisome	3	79	1.09	0.44	0.0318	1.49757	10116,ENSRNOP00000027537,10116,ENSRNOP00000063089,10116,ENSRNOP00000070792	Ech1,Crat,Hsd17b4
rno00650	Butanoate metabolism	2	23	1.45	0.44	0.039	1.40894	10116,ENSRNOP00000010573,10116,ENSRNOP00000014658	Acat1,Hadh
